# Supplementary material for: Reconciling Work and Family Demands and Related Psychosocial Risk and Support Factors among Working Families: A Finnish National Survey Study
Source: Int J Environ Res Public Health. 2022 Jul 13;19(14):8566. doi: 10.3390/ijerph19148566 (PMC9318108; doi:10.3390/ijerph19148566)
Supplement: Supplementary file 1 [file ijerph-19-08566-s001.zip]

Archive with 1 entries (1 files):
- ijerph-1794802-supplementary.pdf
